# Supplementary material for: Methyl Jasmonate Orchestrates Multi-Pathway Antioxidant Defense to Enhance Salt Stress Tolerance in Walnut (Juglans regia L.)
Source: Antioxidants (Basel). 2025 Aug 8;14(8):974. doi: 10.3390/antiox14080974 (PMC12382770; doi:10.3390/antiox14080974)
Supplement: Supplementary file 1 [file antioxidants-14-00974-s001.zip]

Archive with 1 entries (1 files):
- antioxidants-3777141-supplementary.pdf
